# Supplementary material for: Pipeline Olympics: continuable benchmarking of computational workflows for DNA methylation sequencing data against an experimental gold standard
Source: Nucleic Acids Res. 2025 Oct 21;53(19):gkaf970. doi: 10.1093/nar/gkaf970 (PMC12539629; doi:10.1093/nar/gkaf970)
Supplement: gkaf970_Supplemental_Files [file gkaf970_supplemental_files.zip › Supplementary_Table1.xlsx]

## Sheet: Published workflows
Name	Type	URL	Reference	Date of publication	Citation count	# Citations/year	# Mentions on GoogleScholar	Altmetric	Last update	Latest version	License	Consortium users	Integration Language/WMS
GSNAP	Workflow	http://research-pub.gene.com/gmap/	https://doi.org/10.1093/bioinformatics/btq057	2010	2294	152.9	766	19	2021-12-17	2021-12-17	Apache 2.0	DEEP	bash
Bismark	Workflow	https://www.bioinformatics.babraham.ac.uk/projects/bismark/	https://doi.org/10.1093/bioinformatics/btr167	2011	4641	331.5	2310	52	2022-10-06	0.24.0	GPL 3.0	ENCODE	Perl
MethylCoder	Integrated tool	https://github.com/brentp/methylcode	https://doi.org/10.1093/bioinformatics/btr394	2011	93	6.6	110	2	2014-01-07	2014-01-07	BSD		C, Python
BSseeker2	Integrated tool	http://pellegrini-legacy.mcdb.ucla.edu/bs_seeker2/	https://doi.org/10.1186/1471-2164-14-774	2013	413	34.4	71	5	2018-10-30	2.1.8	MIT		Python
PASS-bis	Integrated tool	http://pass.cribi.unipd.it/cgi-bin/pass.pl	https://doi.org/10.1093/bioinformatics/bts675	2013	22	1.8	1	4	2013-12-31				C++
RuBioSeq	Integrated tool	https://github.com/hlfernandez/rubioseq-gui-webapp	https://doi.org/10.1093/bioinformatics/btt203	2013	47	3.9	7	3	2017-03-28	1.0	GPL 3.0		Perl
MethPipe	Integrated tool	http://smithlabresearch.org/software/methpipe/	https://doi.org/10.1371/journal.pone.0081148	2013	392	32.7	189		2022-11-11	5.0.1	NA		C++
methylCtools	Workflow	https://github.com/DKFZ-ODCF/AlignmentAndQCWorkflows	https://doi.org/10.1038/nature13268	2014	454	41.3	30	57	2022-03-27	1.2.73-204	MIT	DEEP	Roddy
ERNE2	Integrated tool	http://erne.sourceforge.net	https://doi.org/10.1186/s12859-016-0910-3	2014	15	1.4	3	11	2016-05-03	2.0	GPL 3.0		C++
Bisulfighter	Integrated tool	https://github.com/yutaka-saito/Bisulfighter	https://doi.org/10.1093/nar/gkt1373	2014	77	7	15	5	2015-09-29	2015-03-18	NA		Python, Perl
bwameth	Workflow	https://github.com/lutsik/WGBS-CWL	https://doi.org/10.48550/arXiv.1401.1129	2014	169	15.4	162		2022-06-03	NA	NA		CWL (draft-3)
MethyPipe	Integrated tool	https://sunlab.cpy.cuhk.edu.hk/methy-pipe/	https://doi.org/10.1371/journal.pone.0100360	2014	84	7.6	27		2014-06-25	2.02	NA		Perl, R
WBSA	Web-service	http://wbsa.big.ac.cn	https://doi.org/10.1371/journal.pone.0086707	2014	24	2.2	7		2013-05-27	NA	NA		web service
methylpy	Integrated tool	https://github.com/yupenghe/methylpy	https://doi.org/10.1038/nature14465	2015	679	67.9	78	191	2021-07-02	1.2.9	Apache 2.0		Python
QuasR	Integrated tool	https://www.bioconductor.org/packages/devel/bioc/vignettes/QuasR/inst/doc/QuasR.html	https://doi.org/10.1093/bioinformatics/btu781	2015	315	31.5	81	28	2022-08-20	1.39.1	GPL 2.0		R
SMAP	Integrated tool	https://github.com/gaosjlucky/SMAPdigger	https://doi.org/10.1186/s13742-015-0070-9	2015	19	1.9	124	7	2017-06-01	2016-09-21	NA		perl,bash
BAT	Workflow	http://legacy.bioinf.uni-leipzig.de/Software/BAT/	https://doi.org/10.12688/f1000research.12302.1	2016	16	1.8	12		2018-12-25	0.1	MIT		Perl
P3BSseq	Integrated tool	http://sourceforge.net/p/p3bsseq/wiki/Home	https://doi.org/10.1093/bioinformatics/btw633	2017	15	1.9	5	4	2016-10-12	beta	NA		Python
BS-Seeker3	Integrated tool	https://github.com/khuang28jhu/bs3/	https://doi.org/10.1186/s12859-018-2120-7	2018	45	6.4	66	5	2018-02-21	dev1	NA		Python
bicycle	Integrated tool	https://github.com/sing-group/bicycle	https://doi.org/10.1093/bioinformatics/btx778	2018	24	3.4	18	13	2020-04-25	1.8.2	LGPL 3.0		Java
gemBS	Workflow	https://github.com/heathsc/gemBS	https://doi.org/10.1093/bioinformatics/bty690	2019	61	10.2	12	9	2021-03-01	3.5.1	GPL 3.0	BLUEPRINT	Python
wg-blimp	Workflow	https://github.com/MarWoes/wg-blimp	https://doi.org/10.1186/s12859-020-3470-5	2020	19	3.8	11	11	2022-07-27	0.10.0	AGPLv3		snakemake
BSBolt	Integrated tool	https://github.com/NuttyLogic/BSBolt	https://doi.org/10.1093/gigascience/giab033	2021	50	12.5	26	4	2022-02-14	1.5.0	MIT		Python
FAME	Integrated tool	https://github.com/FischerJo/FAME	https://doi.org/10.1093/bioinformatics/btad386	2023	0	0	12	4	2021-07-27	0.3	GPL 3.0		C++
Biscuit	Integrated tool	https://huishenlab.github.io/biscuit/	https://doi.org/10.1093/nar/gkae097	2024	6	6	136	5	2022-08-17	1.1	MIT		C

## Sheet: Evaluated workflows
Workflow	Programming Language	Non-directional supported	Workflow_Version	Pre-processing (1/2)	Pre-processing (2/2)	Alignment	Postprocessing_DuplicateFiltering	MethylationCalling	Latest version release date
BAT	Perl	No	Github ed7a1fa on 10 Jul 2017	Swift - remove 15bp at the end of R1 and the begin of R2 T-WGBS - remove 9bp at end of R2	Trim_galore (0.6.6)	segemehl - segemehl.x (0.3.4)	NA	segemehl - haarz.x callmethyl (0.3.4)	2016 (BAT) 2018-12-25 (segemehl, v0.3.4)
Biscuit	C	Yes	GitHub Version 0.3.16	Swift - remove 15bp at the end of R1 and the begin of R2 T-WGBS - remove 9bp at end of R2 PBAT - remove 6pb at both side of R1 and R2	Trim_galore (0.6.6)	biscuit align (v 0.3.16)	samblaster	biscuit vcf2bed (v 0.3.16)	2022-07-07 (v1.1.0)
Bismark	Perl	Yes	Version 0.22.3	Swift - remove 15bp at the end of R1 and the begin of R2 PBAT - remove 6pb at both side of R1 and R2	Trim_galore (0.6.6)	bowtie2 (v2.3.5.1)	samtools markdup	bismark_methylation_extractor (v 0.22.3)	2022-10-06 (v0.24.0)
BSBolt	Python	Yes	GitHub Version 1.4.8	Swift - remove 15bp at the end of R1 and the begin of R2 T-WGBS - remove 9bp at end of R2 PBAT - remove 6pb at both side of R1 and R2	Trim_galore (0.6.6)	bwa mem (BSBolt modified version)	samtools markdup	BSBolt CallMethylation (version 1.4.8)	2022-02-14 (v1.5.0)
bwa-meth	Python	Yes	cffb7e8 on 19 Feb 2021	Swift - remove 15bp at the end of R1 and the begin of R2 PBAT - remove 6pb at both side of R1 and R2	Trimmomatic (0.39)	bwa-meth (bwa mem (0.7.12-r1039) patched [PBAT]	Picard MarkDuplicates (2.25.0-6-g2a806e7-SNAPSHOT)	MethylDackel (0.5.0)	2022-04-20 (v0.2.5)
FAME	C++	Yes	GitHub Version 0.21beta	Swift - remove 15bp at the end of R1 and the begin of R2 T-WGBS - remove 9bp at end of R2 PBAT - remove 6pb at both side of R1 and R2	Trim_galore (0.6.6)	FAME align	Unknown	FAME call	2021-07-27 (v0.3-beta)
gemBS-IHEC3.5.1	R, Python	Yes	v3.5.1_IHEC	Swift - remove 15bp at the end of R1 and the begin of R2 T-WGBS - remove 9bp at end of R2	Unknown	GEM-Mapper (Version 3) - 882b0d8	Unknown	bs_cal - 7447b22	2020-05-05 (v3.5.1)
GSNAP	C, Java, Perl	Yes	GSNAP (2020-10-27) + BisSNP1.0.1	Swift - remove 15bp at the end of R1 and the begin of R2 PBAT - remove 6pb at both side of R1 and R2	Trim_galore (0.6.6)	GSNAP (2020-10-27)	Picard MarkDuplicates (2.25.0-6-g2a806e7-SNAPSHOT)	BisSNP-1.0.1.jar	2021-12-17 (GSNAP, v2021-12-17) 2011 (BisSNP)
methylCtools	Python	Yes	GitHub cbbc26d on 6 Nov 2018	Swift - remove 15bp at the end of R1 and the begin of R2 PBAT - remove 6pb at both side of R1 and R2	Trimmomatic (0.39) read_pair_reconstrution.py [PBAT]	bwa_mem 0.7.17-r1198-dirty	Picard MarkDuplicates (2.25.0-6-g2a806e7-SNAPSHOT)	methylCtools (Github: cbbc26d) patched [T-WGBS]	2018-06-10 (v1.0.0)
methylpy	Python	Yes	GitHub 6ccc235 on May 2021	Swift - remove 15bp at the end of R1 and the begin of R2 T-WGBS - remove 9bp at end of R2 PBAT - remove 6pb at both side of R1 and R2	Trim_galore (0.6.6)	bowtie2 (v2.3.5.1)	Picard MarkDuplicates (2.25.0-6-g2a806e7-SNAPSHOT)	methylpy	2018-01-11 (v1.2.9)

## Sheet: Parameters
Workflow	DataType	Pre-processing (1/2)	Pre-processing (2/2)	Alignment	Postprocessing_DuplicateFiltering	MethylationCalling
BAT	WGBS, EMseq, Swift	Swift - remove 15bp at the end of R1 and the begin of R2 T-WGBS - remove 9bp at end of R2	-PE (paired-end)	[All]: BAT_mapping	[All]: <none>	[All]: BAT_calling
	T-WGBS
Biscuit	WGBS, EMseq, Swift	Swift - remove 15bp at the end of R1 and the begin of R2 T-WGBS - remove 9bp at end of R2 PBAT - remove 6pb at both side of R1 and R2	-PE (paired-end)	[WGBS, Emseq, Swift, T-WGBS]: biscuit align -b 1 [PBAT]: biscuit align -b 0	[All]: samblaster	[All]: biscuit vcf2bed -t CG
	T-WGBS
	PBAT
Bismark	WGBS, EMseq, Swift	Swift - remove 15bp at the end of R1 and the begin of R2 PBAT - remove 6pb at both side of R1 and R2	-PE (paired-end)	[WGBS, Emseq, Swift]: <none> [T-WGBS]: --dovetail [PBAT]: --non-directional --dovetail	[All]: REMOVE_DUPLICATES=TRUE, VALIDATION_STRINGENCY=SILENT, ASSUME_SORTED=TRUE	[All]: --bedGraph --counts -p --no_overlap --cytosine_report [WGBS]: --ignore 5 --ignore_3prime 5 --ignore_r2 5 --ignore_3prime_r2 2 [Swift]: --ignore 4 --ignore_3prime 0 --ignore_r2 0 --ignore_3prime_r2 2 [T-WGBS]: --ignore 9 --ignore_3prime 9 --ignore_r2 12 --ignore_3prime_r2 2 [PBAT]: --ignore 0 --ignore_3prime 5 --ignore_r2 4 --ignore_3prime_r2 4 [EMseq]: --ignore 5 --ignore_3prime 5 --ignore…
	T-WGBS
	PBAT
BSBolt	WGBS, EMseq, Swift	Swift - remove 15bp at the end of R1 and the begin of R2 T-WGBS - remove 9bp at end of R2 PBAT - remove 6pb at both side of R1 and R2	-PE (paired-end)	[WGBS, Emseq, Swift, T-WGBS]: bsbolt align [PBAT]: bsblot align -UN	[All]: samtools fixmates -p -m, samtools markdup -r	[All]: bsbolt CallMethylation -min 1 -CG -BG
	T-WGBS
	PBAT
bwa-meth	WGBS, EMseq, Swift	Swift - remove 15bp at the end of R1 and the begin of R2 PBAT - remove 6pb at both side of R1 and R2	[PBAT]: read stratification with an adhoc skript (https://github.com/cimbusch/TWGBS) ILLUMINACLIP:TruSeq3-PE.fa:2:30:10:8:True	[WGBS, Emseq, Swift, T-WGBS]: bwameth.py [PBAT]: bwameth.py (patch)	[All]: REMOVE_DUPLICATES=TRUE, VALIDATION_STRINGENCY=SILENT, ASSUME_SORTED=TRUE	[All]: MethylDackel extract -q 0 -p 1 --minDepth 1 -nOB (detect by MethylDackel mbias) -nOT (detect by MethylDackel mbias)
	T-WGBS
	PBAT
FAME	WGBS, EMseq, Swift	Swift - remove 15bp at the end of R1 and the begin of R2 T-WGBS - remove 9bp at end of R2 PBAT - remove 6pb at both side of R1 and R2	-PE (paired-end)	[WGBS, Emseq, Swift, T-WGBS]: FAME -r (read1.fa) r2 (read2.fq) [PBAT]: FAME -r (read1.fa) r2 (read2.fq) --unord_reads
	T-WGBS
	PBAT
gemBS-IHEC3.5.1	WGBS, EMseq, Swift	Swift - remove 15bp at the end of R1 and the begin of R2 T-WGBS - remove 9bp at end of R2	[All]: gemBS map + gemBS call + gemBS extract (please read IHEC_standards setting, http://statgen.cnag.cat/GEMBS/UserGuide/_build/html/ihec_standards.html)
	T-WGBS
	PBAT
GSNAP	WGBS, EMseq, Swift	Swift - remove 15bp at the end of R1 and the begin of R2 PBAT - remove 6pb at both side of R1 and R2	-PE (paired-end)	[WGBS, Emseq, Swift, T-WGBS]: --mode=cmet-stranded [PBAT]: --mode=cmet-nonstranded	[All]: REMOVE_DUPLICATES=TRUE, VALIDATION_STRINGENCY=SILENT, ASSUME_SORTED=TRUE	[WGBS, Emseq, Swift, PBAT]: java BisSNP.jar -T BisulfiteGenotyper -R reference.fa -D dbsnp.vcf -stand_call_conf 30 --filter_reads_with_N_cigar [T-WGBS]: -trim5 9 -trim2nd (add one extra paremeter)
	T-WGBS
	PBAT
methylCtools	WGBS, EMseq, Swift	Swift - remove 15bp at the end of R1 and the begin of R2 PBAT - remove 6pb at both side of R1 and R2, follow a TWGBS_read_pair_reconstruction.py	[PBAT]: read stratification with an adhoc skript (https://github.com/cimbusch/TWGBS) ILLUMINACLIP:TruSeq3-PE.fa:2:30:10:8:True	[All]: methylCtools fqconv -1 (read1.fq) -2 (read2.fq) conv.fq bwa mem -p -M $DB conv.fq | samtools view -Sb - > tmp.bam methylCtools bconv tmp.bam - |samtools sort -o aligned.bam	[All]: REMOVE_DUPLICATES=TRUE, VALIDATION_STRINGENCY=SILENT, ASSUME_SORTED=TRUE	[WGBS, Emseq, Swift, PBAT]: methylCtools bcall [T-WGBS]: methylCtools bcall_tag
	T-WGBS
	PBAT
methylpy	WGBS, EMseq, Swift	Swift - remove 15bp at the end of R1 and the begin of R2 T-WGBS - remove 9bp at end of R2 PBAT - remove 6pb at both side of R1 and R2	-PE (paired-end)	[WGBS, Emseq, Swift, T-WGBS]: methylpy paired-end-pipeline --remove-clonal True --trim-reads False [PBAT]: methylpy paired-end-pipeline --remove-clonal True --trim-reads False --pbat True
	T-WGBS
	PBAT

## Sheet: Installation and documentation
Workflow	Main website	Installation instructions	Main installation method	Conda package	Container	Dependency Management	Quick start	Tutorials	Command line reference	Example dataset	Workflow itegration support	Error handling	Community support	Total score
Biscuit	https://huishenlab.github.io/biscuit/	yes	Precompiled binary	bioconda::biscuit	Docker	Simplified through Docker	yes	yes	yes	-	snakemake	Documented	Active	11
Bismark	https://www.bioinformatics.babraham.ac.uk/projects/bismark/	yes	Ready to run scripts	bioconda::bismark	-	Moderate	yes	yes	yes	yes	nextflow analogue via nf-core	Documented	Active	10.25
methylpy	https://github.com/yupenghe/methylpy	yes	PyPI package	bioconda::methylpy	-	Easy	yes	yes	yes	yes	-	Documented	Active	9.75
BSBolt	https://bsbolt.readthedocs.io/en/latest/	yes	PyPI package	??::bsbolt	-	Easy	yes	yes	yes	yes	-	Documented	Active	8.75
BAT	http://legacy.bioinf.uni-leipzig.de/Software/BAT/	yes	Precompiled binary	-	Docker	Simplified through Docker	yes	-	yes	yes	-	Documented	Limited	8.5
bwa-meth	https://github.com/brentp/bwa-meth, https://github.com/dpryan79/MethylDackel	yes	Local Python installation	bioconda::bwa-meth	-	Moderate	yes	-	partial (MethylDackel)	yes	nextflow analogue via nf-core	Limited	Limited	7.25
gemBS-IHEC3.5.1	https://github.com/heathsc/gemBS	yes	Local Python installation	bioconda::gembs	Singularity	Simplified through Singularity	- (Err 404)	- (Err 404)	- (Err 404)	yes	-	Limited	Limited	6.5
FAME	https://github.com/FischerJo/FAME	yes	Compilation from source	-	-	Moderate	yes	-	yes	yes	-	Limited	Limited	5.75
GSNAP	http://research-pub.gene.com/gmap/	no	Compilation from source	bioconda::gmap	-	Moderate	yes	-	yes	yes	-	Limited	Limited	5.75
methylCtools	https://github.com/hovestadt/methylCtools	yes	Precompiled binary	-	-	Moderate	yes	-	-	-	-	Limited	Limited	4.5
									s

## Sheet: I&D scoring scheme
Column	Scoring Logic
Installation instructions	yes = 1, no = 0
Main installation method	Precompiled binary = 1, PyPI/Conda = 1, Local Python install = 0.5, Compilation from source = 0.25
Conda package	bioconda::* = 1, ?? = 0.5, - = 0
Container	Docker/Singularity = 1, - = 0
Dependency Management	Simplified through Docker/Singularity = 1, Easy = 0.75, Moderate = 0.5, - = 0.25
Quick start	yes = 1, - = 0, Err 404 = 0
Tutorials	yes = 1, - = 0, Err 404 = 0
Command line reference	yes = 1, partial = 0.5, - or Err 404 = 0
Example dataset	yes = 1, - = 0
Workflow integration	nextflow/snakemake = 1, - = 0, analogue via nf-core = 0.75
Error handling	Documented = 1, Limited = 0.5, - = 0
Community support	Active = 1, Limited = 0.5, - = 0
